# Supplementary material for: Ultrasound-mediated delivery of doxorubicin to the brain results in immune modulation and improved responses to PD-1 blockade in gliomas
Source: Nat Commun. 2024 Jun 6;15:4698. doi: 10.1038/s41467-024-48326-w (PMC11156895; doi:10.1038/s41467-024-48326-w)
Supplement: Supplementary file 4 — Source Data [file 41467_2024_48326_MOESM4_ESM.xlsx]

## Sheet: Fig 1
Fig. 1c	Non-sonicated peritumoral brain	Sonicated peritumoral brain
Patient 1	1	1.72209
		3.59427
Patient 2	0.8669	1.79422
	1.4028	1.32925
	0.730298	1.91243
		2.62434
		1.94396
		1.34238
Fig. 1e
DOX concentration ng/g			DOX concentration (fold change)
Non-sonicated mouse brains	Sonicated mouse brains		Non-sonicated mouse brains	Sonicated mouse brains
15.5	58.7		1.08513	4.10949
17	68.9		1.19014	4.82358
18.1	81.5		1.26715	5.70568
12.4	24.2		0.868104	1.6942
8.42	46.7		0.589471	3.26939

## Sheet: Fig 2
Fig. 2b
	Pre-treatment GBM samples	On-treatment GBM samples
Patient 3	32	1306
Patient 4	86	954
Patient 11	0	104
Patient 13	199	949
Fig. 2c
	Pre-treatment GBM samples	On-treatment GBM samples
Patient 3	25	178
Patient 4	24	364
Patient 11	43	70
Patient 13	498	857
Fig. 2e
GBM6 HLA ABC	Control	TMZ	IFNg 10ng/ml	IFNg 1ng/ml	9.6 μM	4.8 μM	2.4 μM	1.2 μM	0.6 μM	0.3 μM	0.15 μM
1st replicate	978	904	1615	1136	890	931	1107	1686	1511	1510	1241
2nd replicate	1057	1079	1825	1219	941	947	1090	1794	1781	1590	1439
3rd replicate	913	960	1277	1039	1004	962	1146	1395	1631	1464	1340
GBM6 HLA DR	Control	TMZ	IFNg 10ng/ml	IFNg 1ng/ml	9.6 μM	4.8 μM	2.4 μM	1.2 μM	0.6 μM	0.3 μM	0.15 μM
1st replicate	112	99.2	118	116	103	110	108	160	177	169	190
2nd replicate	135	130	132	125	113	114	125	148	183	187	185
3rd replicate	122	109	123	115	107	109	128	163	173	184	194
Fig. 2f
GBM63 HLA ABC	Control	TMZ	IFNg 10ng/ml	IFNg 1ng/ml	9.6 μM	4.8 μM	2.4 μM	1.2 μM	0.6 μM	0.3 μM	0.15 μM
1st replicate	183	195	474	289	169	146	165	156	421	609	541
2nd replicate	291	314	635	517	229	239	258	331	549	624	436
3rd replicate	397	384	643	571	350	362	347	389	600	590	645
4th replicate	423	442	931	661	470	440	406	474	755	658	766
GBM63 HLA DR	Control	TMZ	IFNg 10ng/ml	IFNg 1ng/ml	9.6 μM	4.8 μM	2.4 μM	1.2 μM	0.6 μM	0.3 μM	0.15 μM
1st replicate	231	217	180	198	116	120	138	180	268	319	332
2nd replicate	266	243	207	218	123	130	150	204	298	348	337
3rd replicate	313	282	271	269	129	142	169	231	321	404	475
4th replicate	332	295	274	282	136	137	159	218	310	401	461
Fig. 2h
0 μM	0.15 μM	0.3 μM	0.6 μM
2.44	3.53	4.06	3.66
2.47	3.16	4.1	2.72
2.54	3.33	4.17	3.37

## Sheet: Fig 3
Fig 3b
Control	Control+LIPU/MB	1 mg/kg	1 mg/kg+LIPU/MB	2 mg/kg	2 mg/kg+LIPU/MB	5 mg/kg	5 mg/kg+LIPU/MB
1.38	1.3	1.74	2.19	0.39	0.83	0.86	16.6
3.74	1.21	1.24	0.91	2.25	8.42	0.33	18.1
1.66	0.93	1.42	1.18	0.46	0.98	0.87	14.4
0.74			1.29	0.45	1.16	0.89	5.59
			2.98			0.52
Fig 3c
Control	Control+LIPU/MB	1 mg/kg	1 mg/kg+LIPU/MB	2 mg/kg	2 mg/kg+LIPU/MB	5 mg/kg	5 mg/kg+LIPU/MB
0.93	0.62	0.84	0.8	0	0.27	0.59	9
1.23	1.02	0.79	0.24	1.3	0.95	0.16	17.1
1.04	1.1	1.23	1.74	0.45	0.43	0.65	29.5
0.3			0.56	0.85	0.51	0.93	11.5
			0.65			0.33
Fig 3g
	Pre-treatment GBM samples	On-treatment GBM samples
Patient 3	0	73
Patient 4	1	82
Patient 11	11	109
Patient 13	0	20

## Sheet: Fig 4
Fig 4b
Survival study (left)							Survival rechallenge study (right)
Mice	Days elapsed	Control	DOX	DOX+LIPU/MB				Days elapsed	Control	DOX	DOX+LIPU/MB
Control	19	1					Control	13	1
Control	21	1					Control	13	1
Control	31	1					Control	14	1
Control	18	1					Control	14	1
Control	18	1					Control	14	1
Control	15	1					DOX	113		0
Control	17	1					DOX	113		0
DOX	33		1				DOX+LIPU/MB	113			0
DOX	31		1				DOX+LIPU/MB	113			0
DOX	40		1				DOX+LIPU/MB	113			0
DOX	38		1				DOX+LIPU/MB	113			0
DOX	42		1				DOX+LIPU/MB	113			0
DOX	196		0
DOX	196		0
DOX+LIPU/MB	196			0
DOX+LIPU/MB	55			1
DOX+LIPU/MB	196			0
DOX+LIPU/MB	196			0
DOX+LIPU/MB	45			1
DOX+LIPU/MB	196			0
DOX+LIPU/MB	196			0
Fig 4c
Control	DOX	DOX+ LIPU/MB
19.1	44.6	77.9
30.9	63.4	64.7
34.2		57.9
15.2
64.3
Fig 4d
Control	DOX	DOX+ LIPU/MB
19.8	35.1	11.9
26.2	10.9	20.2
31		27
28.8
20.4
Fig 4e
Control	DOX	DOX+ LIPU/MB
29.2	73.2	79.7
33.3	75.7	63
23		72.4
0
26.1
Fig 4f
Control	DOX	DOX+ LIPU/MB
1.26	26.5	39.7
19.7	21.6	36.8
11.9		40.1
10.5
8.06

## Sheet: Fig 5
Fig 5c
LIPU/MB	Nivolumab	LIPU/MB+Nivo 1 hr	LIPU/MB+Nivo 4 hr
0	95.2252	78.3784	94.2342
0	91.2613	94.2342	95.2252
0	111.081	81.3514	104.144
		100.18	94.2342
		103.153
Fig 5d
LIPU/MB	Nivolumab	LIPU/MB+Nivo 1 hr	LIPU/MB+Nivo 4 hr
0	0.305815	3.40623	3.37838
0	1.07463	5.25256	4.78101
0	1.10188	3.91189	5.85586
		6.72481	8.14007
		6.8286
Fig 5e
	Days elapsed	Control+ISO Ab	PD-1 inhibitor	LIPU/MB+PD-1 inhibitor
Control+ISO Ab	26	1
Control+ISO Ab	33	1
Control+ISO Ab	28	1
Control+ISO Ab	42	1
Control+ISO Ab	42	1
Control+ISO Ab	42	1
Control+ISO Ab	26	1
Control+ISO Ab	25	1
Control+ISO Ab	25	1
Control+ISO Ab	25	1
PD-1 inhibitor	59		1
PD-1 inhibitor	39		1
PD-1 inhibitor	29		1
PD-1 inhibitor	25		1
PD-1 inhibitor	25		1
PD-1 inhibitor	29		1
PD-1 inhibitor	25		1
PD-1 inhibitor	33		1
PD-1 inhibitor	25		1
LIPU/MB+PD-1 inhibitor	28			1
LIPU/MB+PD-1 inhibitor	25			1
LIPU/MB+PD-1 inhibitor	42			1
LIPU/MB+PD-1 inhibitor	33			1
LIPU/MB+PD-1 inhibitor	45			1
LIPU/MB+PD-1 inhibitor	182			0
LIPU/MB+PD-1 inhibitor	182			0
LIPU/MB+PD-1 inhibitor	44			1
LIPU/MB+PD-1 inhibitor	42			1
Fig 5f
	Postreatment (48 hrs)	Pretreatment
Patient 3	39.4504	0
Patient 4	45.0991	0
Fig 5g
Pre-treatment Pembrolizumab levels	48 hrs post Pembrolizumab infusion				No sonication	Sonication
0	6.78256			Patient 3	0.840263	2.47915
0	2.50399					1.50392
	2.72572			Patient 4	4.91892	7.31849
	14.7748
	10.4141
	6.3096
	9.60304
Fig 5h
	No sonication	Sonication
Patient 3	1	2.95044
		1.78982
Patient 4	1	1.48783

## Sheet: Fig 6
Fig 6b
	Survival study							Survival re-challenge study
	Days elapsed	Control	aPD-1	DOX	DOX+aPD-1			Days elapsed	Control	DOX	DOX+aPD-1
Control	19	1					Control 1	13	1
Control	21	1					Control 2	13	1
Control	31	1					Control 3	14	1
Control	18	1					Control 4	14	1
Control	18	1					Control 5	14	1
Control	15	1					DOX	29		0
Control	17	1					DOX	29		0
aPD-1	21		1				DOX+aPD-1	29			0
aPD-2	21		1				DOX+aPD-1	29			0
aPD-3	28		1				DOX+aPD-1	29			0
aPD-4	15		1
aPD-5	18		1
aPD-6	18		1
aPD-7	17		1
DOX	33			1
DOX	31			1
DOX	40			1
DOX	38			1
DOX	42			1
DOX	196			0
DOX	196			0
DOX+aPD-1	38				1
DOX+aPD-1	196				0
DOX+aPD-1	196				0
DOX+aPD-1	35				1
DOX+aPD-1	76				1
DOX+aPD-1	88				1
DOX+aPD-1	196				0
Fig 6c	Survival study									Survival re-challenge study
	Days elapsed	Control	aPD-1	DOX	DOX+LIPU/MB	DOX+aPD-1+LIPU/MB				Days elapsed	Control	DOX	DOX+LIPU/MB	DOX+aPD-1+LIPU/MB
Control	19	1							Control	13	1
Control	21	1							Control	13	1
Control	31	1							Control	14	1
Control	18	1							Control	14	1
Control	18	1							Control	14	1
Control	15	1							DOX	29		0
Control	17	1							DOX	29		0
aPD-1	21		1						DOX+LIPU/MB	29			0
aPD-2	21		1						DOX+LIPU/MB	29			0
aPD-3	28		1						DOX+LIPU/MB	29			0
aPD-4	15		1						DOX+LIPU/MB	29			0
aPD-5	18		1						DOX+LIPU/MB	29			0
aPD-6	18		1						DOX+LIPU/MB	29			0
aPD-7	17		1						DOX+aPD-1+LIPU/MB	29				0
DOX	33			1					DOX+aPD-1+LIPU/MB	29				0
DOX	31			1					DOX+aPD-1+LIPU/MB	29				0
DOX	40			1					DOX+aPD-1+LIPU/MB	29				0
DOX	38			1					DOX+aPD-1+LIPU/MB	29				0
DOX	42			1					DOX+aPD-1+LIPU/MB	29				0
DOX	196			0
DOX	196			0
DOX+LIPU/MB	196				0
DOX+LIPU/MB	55				1
DOX+LIPU/MB	196				0
DOX+LIPU/MB	196				0
DOX+LIPU/MB	45				1
DOX+LIPU/MB	196				0
DOX+LIPU/MB	196				0
DOX+LIPU/MB	196				0
DOX+aPD-1+LIPU/MB	196					0
DOX+aPD-1+LIPU/MB	45					1
DOX+aPD-1+LIPU/MB	81					1
DOX+aPD-1+LIPU/MB	196					0
DOX+aPD-1+LIPU/MB	196					0
DOX+aPD-1+LIPU/MB	196					0
DOX+aPD-1+LIPU/MB	196					0
DOX+aPD-1+LIPU/MB	196					0
Fig 6d
	Days elapsed	Control + ISO	aPD-1	DOX+ISO	DOX+PD1	DOX+LIPU/MB	DOX+aPD-1+LIPU/MB
Control + ISO	22	1
Control + ISO	23	1
Control + ISO	23	1
Control + ISO	26	1
Control + ISO	27	1
Control + ISO	22	1
Control + ISO	23	1
Control + ISO	23	1
Control + ISO	26	1
Control + ISO	27	1
aPD-1	27		1
aPD-1	27		1
aPD-1	27		1
aPD-1	36		1
aPD-1	30		1
aPD-1	52		1
aPD-1	126		0
aPD-1	33		1
aPD-1	40		1
DOX+ISO	31			1
DOX+ISO	50			1
DOX+ISO	33			1
DOX+ISO	50			1
DOX+ISO	32			1
DOX+ISO	31			1
DOX+ISO	33			1
DOX+ISO	33			1
DOX+ISO	37			1
DOX+ISO	36			1
DOX+PD1	31				1
DOX+PD1	40				1
DOX+PD1	68				1
DOX+PD1	75				1
DOX+PD1	52				1
DOX+PD1	126				0
DOX+PD1	126				0
DOX+PD1	126				0
DOX+LIPU/MB	37					1
DOX+LIPU/MB	39					1
DOX+LIPU/MB	40					1
DOX+LIPU/MB	40					1
DOX+LIPU/MB	39					1
DOX+LIPU/MB	41					1
DOX+LIPU/MB	52					1
DOX+LIPU/MB	36					1
DOX+aPD-1+LIPU/MB	126						0
DOX+aPD-1+LIPU/MB	52						1
DOX+aPD-1+LIPU/MB	126						0
DOX+aPD-1+LIPU/MB	63						1
DOX+aPD-1+LIPU/MB	126						0
DOX+aPD-1+LIPU/MB	126						0
DOX+aPD-1+LIPU/MB	126						0
DOX+aPD-1+LIPU/MB	126						0
DOX+aPD-1+LIPU/MB	126						0
DOX+aPD-1+LIPU/MB	126						0
Fig 6f
	Days elapsed	Control diet DOX+aPD-1+LIPU/MB	PLX3397 DOX+PD1+LIPU/MB
WT 347	120	0
WT 350	120	0
WT 346	120	0
WT 349	44	1
WT 331	120	0
WT 330	120	0
WT 354	120	0
WT 343	120	0
PLX WT 322	32		1
PLX WT 323	49		1
PLX WT 325	52		1
PLX WT 327	32		1
PLX WT 355	120		0
PLX WT 339	120		0
Fig 6g
	Days elapsed	Control diet	PLX3397	Control diet DOX+aPD-1+LIPU/MB	PLX3397 DOX+PD1+LIPU/MB
Control diet	17	1
Control diet	18	1
Control diet	18	1
Control diet	20	1
Control diet	22	1
Control diet	22	1
Control diet	24	1
PLX3397	14		1
PLX3398	14		1
PLX3399	20		1
PLX3400	21		1
PLX3401	22		1
PLX3402	24		1
PLX3403	24		1
Control diet DOX+aPD-1+LIPU/MB	36			0
Control diet DOX+aPD-1+LIPU/MB	36			0
Control diet DOX+aPD-1+LIPU/MB	36			0
PLX3397 DOX+PD1+LIPU/MB	24				1
PLX3397 DOX+PD1+LIPU/MB	31				1
PLX3397 DOX+PD1+LIPU/MB	31				1
PLX3397 DOX+PD1+LIPU/MB	36				1

## Sheet: Fig 7
Fig. 7a
CD4 T cells			CD8 T cells
No treatment	LIPU/MB+DOX+aPD-1		No treatment	LIPU/MB+DOX+aPD-1
2.59			9.09
3.2			24
1.07			0
1.91			25
10.4			40.8
20.8			38.8
8.54			30
	44.9			64.4
	14.1			31.5
	21.2			51.4
	27.5			51
Fig. 7b
	Days elapsed	CD8 KO US DOX+aPD-1	CD8 wt US DOX+aPD-1
CD8 KO US DOX+aPD-1	29	1
CD8 KO US DOX+aPD-1	36	1
CD8 KO US DOX+aPD-1	31	1
CD8 KO US DOX+aPD-1	30	1
CD8 KO US DOX+aPD-1	29	1
CD8 KO US DOX+aPD-1	34	1
CD8 KO US DOX+aPD-1	34	1
CD8 wt US DOX+aPD-1	43		1
CD8 wt US DOX+aPD-1	84		1
CD8 wt US DOX+aPD-1	119		0
CD8 wt US DOX+aPD-1	119		0
CD8 wt US DOX+aPD-1	119		0
CD8 wt US DOX+aPD-1	31		1
CD8 wt US DOX+aPD-1	31		1
CD8 wt US DOX+aPD-1	34		1
Fig. 7d
	Days elapsed	Rag1-/- DOX+aPD-1+LIPU/MB	Cd8-/- DOX+aPD-1+LIPU/MB	Wild type DOX+aPD-1+LIPU/MB
Rag1-/- DOX+aPD-1+LIPU/MB	24	1
Rag1-/- DOX+aPD-1+LIPU/MB	28	1
Rag1-/- DOX+aPD-1+LIPU/MB	22	1
Rag1-/- DOX+aPD-1+LIPU/MB	22	1
Rag1-/- DOX+aPD-1+LIPU/MB	32	1
Rag1-/- DOX+aPD-1+LIPU/MB	24	1
Cd8-/- DOX+aPD-1+LIPU/MB	32		1
Cd8-/- DOX+aPD-1+LIPU/MB	35		1
Cd8-/- DOX+aPD-1+LIPU/MB	30		1
Cd8-/- DOX+aPD-1+LIPU/MB	34		1
Cd8-/- DOX+aPD-1+LIPU/MB	32		1
Cd8-/- DOX+aPD-1+LIPU/MB	34		1
Cd8-/- DOX+aPD-1+LIPU/MB	32		1
Wild type DOX+aPD-1+LIPU/MB	120			0
Wild type DOX+aPD-1+LIPU/MB	120			0
Wild type DOX+aPD-1+LIPU/MB	120			0
Wild type DOX+aPD-1+LIPU/MB	44			1
Wild type DOX+aPD-1+LIPU/MB	120			0
Wild type DOX+aPD-1+LIPU/MB	120			0
Wild type DOX+aPD-1+LIPU/MB	120			0
Wild type DOX+aPD-1+LIPU/MB	120			0

## Sheet: Supplementary Fig 1
	Non-sonicated peritumoral brain	Sonicated peritumoral brain
Patient 1	0.1128	0.1942
		0.4054
Patient 2	0.033	0.0683
	0.0534	0.0506
	0.0278	0.0728
		0.0999
		0.074
		0.0511

## Sheet: Supplementary Fig 2
Supp Fig. 2c
	SOX2+ HLA ABC+
	GBM from 1st recurrence	GBM from 2nd recurrence
Case 1	1	0
Case 2	44	32
Case 3	22	22
Case 4	0	54
Case 5	8	10
Case 6	1	3
Case 7	3	4
Case 8	0	17
Supp Fig. 2d
	SOX2+ HLA DR+
	GBM from 1st recurrence	GBM from 2nd recurrence
Case 1	4	1
Case 2	262	9
Case 3	18	30
Case 4	0	40
Case 5	4	3
Case 6	1	21
Case 7	3	18
Case 8	19	107
Supp Fig. 2e
GL261
NT	0.15 μM	0.3 μM	0.6 μM	1.2 μM	2.4 μM	4.8 μM	9.6 μM	IFNg 1ng/ml
796	1078	1649	1881	2029	1310	1223	777	816
419	1547	1445	1440	1580	1388	1313	613	420
658	1172	1424	1384	1484	1275	1418	990	699
CT2A
NT	0.15 μM	0.3 μM	0.6 μM	1.2 μM	2.4 μM	4.8 μM	9.6 μM	IFNg 1ng/ml
2767	7169	6616	6683	4173	2495	1847	1558	2948
2833	7512	6594	5750	3591	2205	2111	2183	2880

## Sheet: Supplementary Fig 4
Supp Fig. 4a
%Microglia/total live cells
Control	Control+LIPU/MB	1 mg/kg	1 mg/kg+LIPU/MB	2 mg/kg	2 mg/kg+LIPU/MB	5 mg/kg	5 mg/kg+LIPU/MB
16.1	10.8	11.7	14.2	6.43	6.08	5.12	19.5
5.75	10.9	9.6	12.4	15.5	17.6	6.71	28.7
10.5	26.5	22.1	6.4	16.3	11.8	7.31	7.52
8.79			8.18	5.46	18.8	7.45	5.62
			15			20.9
%Macrophages/total live cells
Control	Control+LIPU/MB	1 mg/kg	1 mg/kg+LIPU/MB	2 mg/kg	2 mg/kg+LIPU/MB	5 mg/kg	5 mg/kg+LIPU/MB
2.87	1.99	9.11	17.5	0.96	4.63	3.59	13.5
9.73	2.26	6.8	13.9	4.52	9.55	2.29	14.2
7.73	8.01	16.7	0.47	4.5	13.5	2.42	1.58
8.97			6.46	0.16	15.9	3.66	0.19
			15.1			0.76
Supp Fig. 4b
Control	Control+LIPU/MB	1 mg/kg	1 mg/kg+LIPU/MB	2 mg/kg	2 mg/kg+LIPU/MB	5 mg/kg	5 mg/kg+LIPU/MB
235	184	188	218	149	131	139	425
241	164	182	112	270	181	146	466
214	150	180	211	145	149	121	441
162			156	122	139	135	327
			171			151
Supp Fig. 4c
Control	Control+LIPU/MB	1 mg/kg	1 mg/kg+LIPU/MB	2 mg/kg	2 mg/kg+LIPU/MB	5 mg/kg	5 mg/kg+LIPU/MB
452	410	366	415	338	274	393	780
417	399	353	325	518	329	356	1002
398	397	411	428	337	344	341	1292
339			339	324	394	357	1008
			384			338
Supp Fig. 4d
%Microglia									MFI in Microglia
Control	Control+LIPU/MB	1 mg/kg	1 mg/kg+LIPU/MB	2 mg/kg	2 mg/kg+LIPU/MB	5 mg/kg	5 mg/kg+LIPU/MB		Control	Control+LIPU/MB	1 mg/kg	1 mg/kg+LIPU/MB	2 mg/kg	2 mg/kg+LIPU/MB	5 mg/kg	5 mg/kg+LIPU/MB
0.73	1.6	1.56	0.67	0.16	1.85	0.58	0.62		1810	1680	1612	1910	776	1396	1263	1971
0.92	1.11	0.48	2.43	0.67	1.17	0.69	0.39		1366	1233	1124	1410	891	1810	841	1022
2.8	1.57	1.12	0.87	2.01	0.67	0.63	0.74		2223	1810	1627	733	1657	1277	956	769
0.73			0.16	0.87	0.7	1.8	0.13		1182			618	733	1197	1116	497
			0.25			0.52						533			1145
Supp Fig. 4e
%Microglia									MFI in Microglia
Control	Control+LIPU/MB	1 mg/kg	1 mg/kg+LIPU/MB	2 mg/kg	2 mg/kg+LIPU/MB	5 mg/kg	5 mg/kg+LIPU/MB		Control	Control+LIPU/MB	1 mg/kg	1 mg/kg+LIPU/MB	2 mg/kg	2 mg/kg+LIPU/MB	5 mg/kg	5 mg/kg+LIPU/MB
12.2	10.7	13.7	20.6	5.58	10.9	17.8	27.8		512	451	505	640	479	471	570	726
12.8	8.63	4.73	6.75	26.5	24.9	1.43	18.4		529	417	382	372	730	658	231	621
9.08	7.78	4.38	5.31	22.3	11.4	4.5	9.3		435	475	380	401	671	527	323	399
13			4.2	2.72	13	9.38	2.05		521			291	296	494	487	169
			5.13			14.7						289			558
Supp Fig. 4f
%Macrophages									MFI in Macrophages
Control	Control+LIPU/MB	1 mg/kg	1 mg/kg+LIPU/MB	2 mg/kg	2 mg/kg+LIPU/MB	5 mg/kg	5 mg/kg+LIPU/MB		Control	Control+LIPU/MB	1 mg/kg	1 mg/kg+LIPU/MB	2 mg/kg	2 mg/kg+LIPU/MB	5 mg/kg	5 mg/kg+LIPU/MB
33.1	30.5	34.8	31.3	33.5	35.5	35.4	42.7		3308	2773	3137	2824	2638	2927	3427	4293
35	25.2	23.3	49.5	33.5	39.4	30.1	34.5		3058	2457	2183	5108	2327	3846	2867	2884
37.2	35.1	32.7	32.3	46.5	34.6	29.9	32.7		3137	3040	2910	2824	4539	2988	2697	2841
25.1			30.5	34.2	40.9	47.2	10.3		2287			2473	3200	3915	4671	1270
			19.4			30.3						1779			2790
Supp Fig. 4g
%Macrophages									MFI in Macrophages
Control	Control+LIPU/MB	1 mg/kg	1 mg/kg+LIPU/MB	2 mg/kg	2 mg/kg+LIPU/MB	5 mg/kg	5 mg/kg+LIPU/MB		Control	Control+LIPU/MB	1 mg/kg	1 mg/kg+LIPU/MB	2 mg/kg	2 mg/kg+LIPU/MB	5 mg/kg	5 mg/kg+LIPU/MB
9.55	11.6	12.9	13.4	8.92	8.43	16.9	23.7		730	788	726	784	748	552	874	1053
12.9	10.1	7.88	17.6	15.4	26.9	6.27	26.6		739	804	537	781	916	1121	396	1049
12.9	9.85	9.43	4.22	19.1	15.8	7.95	13.6		641	763	521	616	990	771	532	858
14			15.7	1.46	21.5	12.1	5.73		682			528	436	946	781	350
			12.2			14						518			897

[truncated: 9 more sheets: Supplementary Fig 5, Supplementary Fig 6, Supplementary Fig 7, Supplementary Fig 8, Supplementary Fig 9, Supplementary Fig 10, Supplementary Fig 11, Supplementary Fig 12, Supplementary Fig 13]
